# Supplementary material for: Molecular Characterization of Patients with Cryptorchidism: Preliminary Search for an Expression Profile Related to That of Testicular Germ-Cell Tumors
Source: Diagnostics (Basel). 2023 Sep 21;13(18):3020. doi: 10.3390/diagnostics13183020 (PMC10529510; doi:10.3390/diagnostics13183020)
Supplement: Supplementary file 1 [file diagnostics-13-03020-s001.zip]

Archive with 1 entries (1 files):
- diagnostics-2476921-supplementary.pdf
